# Supplementary material for: Development and Efficacy Assessment of an Angle Sensor-Integrated Upper Limb Exoskeleton System for Autonomous Rehabilitation Training
Source: Sensors (Basel). 2025 Jun 26;25(13):3984. doi: 10.3390/s25133984 (PMC12252393; doi:10.3390/s25133984)
Supplement: Supplementary file 1 [file sensors-25-03984-s001.zip]

Archive with 1 entries (1 files):
- sensors-3693999-supplementary.mp4
